# Supplementary material for: Effect of Low Doses of Dexamethasone on Experimental Pulmonary Tuberculosis
Source: Microorganisms. 2023 Jun 10;11(6):1554. doi: 10.3390/microorganisms11061554 (PMC10305529; doi:10.3390/microorganisms11061554)
Supplement: Supplementary file 1 [file microorganisms-11-01554-s001.zip]

Archive with 1 entries (1 files):
- microorganisms-2424687-supplementary.pdf
